# Supplementary material for: Weakened Contractile Performance and Mitochondrial Respiratory Complex Activity in Skeletal Muscle Improve during Interbout Arousal in Hibernating Daurian Ground Squirrel, Spermophilus dauricus
Source: Int J Mol Sci. 2023 Oct 30;24(21):15785. doi: 10.3390/ijms242115785 (PMC10650195; doi:10.3390/ijms242115785)
Supplement: Supplementary file 1 [file ijms-24-15785-s001.zip]

Archive with 1 entries (1 files):
- ijms-2650215-supplementary.pdf
